# Supplementary material for: Enteroviral 2B Interacts with VDAC3 to Regulate Reactive Oxygen Species Generation That Is Essential to Viral Replication
Source: Viruses. 2022 Aug 4;14(8):1717. doi: 10.3390/v14081717 (PMC9416218; doi:10.3390/v14081717)
Supplement: Supplementary file 1 [file viruses-14-01717-s001.zip]

Archive with 3 entries (3 files):
- Supplemental_Methods.pdf
- Supplementary_Figures.pdf
- Table_S1.pdf
